# Supplementary material for: A meta-analysis of effects of dietary seaweed on beef and dairy cattle performance and methane yield
Source: PLoS One. 2021 Jul 12;16(7):e0249053. doi: 10.1371/journal.pone.0249053 (PMC8274914; doi:10.1371/journal.pone.0249053)
Supplement: S1 Table — (XLSX) [file pone.0249053.s002.xlsx]

## Sheet: Sheet1
Reference	Reason for Rejection
Abbott DW, Aasen IM, Beauchemin KA, Grondahl F, Gruninger R, Hayes M, et al. Seaweed and seaweed bioactives for mitigation of enteric methane: Challenges and opportunities. Animals. 2020;10:2432.	Review
Abd El-Galil ER, Amin HH. Evaluate adding green seaweed to different rations by in vitro gas production technique. NY Sci J. 2017;10:150-7.	In vitro paper
Adams J. An overview on seaweed uses in the UK: Past, present and future. Seaweed Res. 2016;36:16-21.	Review
Aji BP, Prayitno CH, Munasik M. The effect of red seaweed (Gracilaria sp.) supplementation in beef cattle feed to digestibility of dry matter and organic matter with in vitro method. ANGON: J Ani Sci & Technol. 2019;1:213-2018.	In vitro paper
Allen VG, Pond KR. Direct feeding of seaweed supplement to cattle and swine to enhance carcass quality. Google Patents; 2002.	Off topic or relevant outcome
Allen V, Pond K, Saker K, Fontenot J, Bagley C, Ivy R, et al. Tasco: Influence of a brown seaweed on antioxidants in forages and livestock—a review. J Ani Sci. 2001;79:E21-E31.	Review
Allen E, Wall DM, Herrmann C, Murphy JD. Investigation of the optimal percentage of green seaweed that may be co-digested with dairy slurry to produce gaseous biofuel. Bioresour Technol. 2014;170:436-44.	Off topic or relevant outcome
Baek I, Maeng W, Lee S, Lee H, Lee S, Ha J, et al. Effects of the brown seaweed residues supplementation on in vitro fermentation and milk production and composition of lactating dairy cows. J Ani Sci & Technol. 2004;46:373-86.	Not english
Bassiouni M, Ali M, Bendary H, Gaafar M, Shamas AS. Effect of premix and seaweed additives on minerals status of lactating Friesian cows. Int J Adv Res. 2013;1:33-41.	Off topic or relevant outcome
Beauchemin KA, McAllister TA, McGinn SM. Dietary mitigation of enteric methane from cattle. CAB Reviews: Perspect Agri Vet Sci Nutr & Nat Resour. 2009;4:1-18.	Review
Belanche A, Ramos-Morales E, Newbold CJ. In vitro screening of natural feed additives from crustaceans, diatoms, seaweeds and plant extracts to manipulate rumen fermentation. J Sci Food Agric. 2016;96:3069-78.	In vitro paper
Cradduck WC. Influence of Ascophyllum nodosum on selenium and antioxidants in beef cattle: Masters Thesis Texas Tech University; 2001.1-85	Off topic or relevant outcome
Cruywagen CW, Taylor S, Beya MM, Calitz T. The effect of buffering dairy cow diets with limestone, calcareous marine algae, or sodium bicarbonate on ruminal pH profiles, production responses, and rumen fermentation. J Dairy Sci. 2015;98:5506-14.	Off topic or relevant outcome
Dunlop G. Feeding of seaweed meal to lactating cows. Nature. 1953;171:439-40.	Off topic or relevant outcome
Ead H, Maklad EH. Effects of seaweed supplementation to fattening Friesian steers rations on: 1-the nutritive value and rumen fermentation. J Ani & Poult Prod. 2011;2:471-83.	Off topic or relevant outcome
Ead H, Maklad EH, El-Shinnawy M, Hamza AS, Ibrahim K. Effects of seaweed supplementation to dairy Friesian cows, rations on: 2-milk yield, blood parameters and feed efficiency. J Ani & Poult Prod. 2011;2:231-42.	Lacked measures of variance
Ead H, Maklad EH, El-Shinnawy M. Effects of seaweed supplementation to dairy Friesian cows, rations on: 1-digestion coefficients and rumen fermenttion. J Ani & Poult Prod. 2011;2:217-30.	Lacked measures of variance
Erickson PS, Marston SP, Gemmel M, Deming J, Cabral RG, Murphy MR, et al. Short communication: Kelp taste preferences by dairy calves. J Dairy Sci. 2012;95:856-8.	Off topic or relevant outcome
Evans R, Best T, Ivy R, Allen V. Seaweed (Ascophyllum nodosum) supplementation for backgrounding weanling or purchased calves. Ann Rep oNth Mississippi Res & Extension Center, Miss Agric & For Expt Sta Info Bull. 2002:196-7.	Off topic or relevant outcome
Fike JH, Allen VG, Schmidt RE, Zhang X, Fontenot JP, Bagley CP, et al. Tasco-forage: I. Influence of a seaweed extract on antioxidant activity in tall fescue and in ruminants. J Anim Sci. 2001;79:1011-21.	Off topic or relevant outcome
García-Vaquero M. Seaweed proteins and applications in animal feed. Nov Prot Food Pharm Agri: Sour App Adv. 2018:139.	Book chapter
Hong Z-S, Lee Z-H, Xu C-X, Yin J-L, Jin Y-C, Lee H-J, et al. Effect of fermented brown seaweed waste (FBSW) on milk production, composition and physiological responses in Holstein dairy cows. J Ani Sci Technol. 2010;52:287-96.	Not english
Hong Z, Kim E, Jin Y, Lee J, Choi Y, Lee H. Effects of supplementing brown seaweed by-products in the diet of Holstein cows during transition on ruminal fermentation, growth performance and endocrine responses. Asian-Australas J Ani Sci. 2015;28:1296.	Pseudoreplication
Hostens M, Fievez V, Vlaeminck B, Buyse J, Leroy J, Piepers S, et al. The effect of marine algae in the ration of high-yielding dairy cows during transition on metabolic parameters in serum and follicular fluid around parturition. J Dairy Sci. 2011;94:4603-15.	Off topic or relevant outcome
Hwang J, Islam M, Ahmed S, Mun H, Kim K, Kim Y, et al., editors. Effect of seaweed by-products on carcass composition and meat quality of Hanwoo beef. 59th International Congress of Meat Sci & Technol, 18-23rd August 2013, Izmir, Turkey; 2013.	Pseudoreplication
Islam MM, Ahmed ST, Mun H-S, Kim Y-B, Yang C-J. Effect of fermented seaweed by-product supplementation on reproduction of Hanwoo cows and growth and immunity of their calves. Ani Prod Sci. 2016;56:1828-33.	Off topic or relevant outcome
Jonsgard K, Skjerven O. Supplements of seaweed meal for dairy cows. 2. Effect on fertility and health. Tidsskrift for det Norske Landbruk. 1964;71:145-50.	No full text
Lee H, Hong Z, Li Z, Xu C, Jin X, Jin M, et al. Effect of brown seaweed waste supplementation on lactational performance and endocrine physiology in Holstein lactating cows. J Ani Sci Technol. 2005;47:573-82.	Not english
Lee J-S, Kang S, Kim M-J, Han S-G, Lee H-G. Dietary supplementation with combined extracts from garlic (Allium sativum), brown seaweed (Undaria pinnatifida), and pinecone (Pinus koraiensis) improves milk production in Holstein cows under heat stress conditions. Asian-Australas J Ani Sci. 2020;33:111-119.	Off topic or relevant outcome
Machado L, Magnusson M, Paul NA, de Nys R, Tomkins N. Effects of marine and freshwater macroalgae on in vitro total gas and methane production. PLoS One. 2014;9:e85289.	In vitro paper
Maia MR, Fonseca AJ, Oliveira HM, Mendonça C, Cabrita AR. The potential role of seaweeds in the natural manipulation of rumen fermentation and methane production. Sci Rep. 2016;6:32321.	In vitro paper
McInnes A. Seaweed for stock feeding. Proc 2 Int Seaweed Sym. 1956:103.	No full text
Mihaila AA. Investigating the anti-methanogenic properties of select species of seaweed in new zealand: Masters Thesis The University of Waikato; 2020. 1-140	In vitro paper
Moate PJ, Williams SR, Hannah MC, Eckard RJ, Auldist MJ, Ribaux BE, et al. Effects of feeding algal meal high in docosahexaenoic acid on feed intake, milk production, and methane emissions in dairy cows. J Dairy Sci. 2013;96:3177-88.	Off topic or relevant outcome
Molina-Alcaide E, Carro MD, Roleda MY, Weisbjerg MR, Lind V, Novoa-Garrido M. In vitro ruminal fermentation and methane production of different seaweed species. Ani Feed Sci & Technol. 2017;228:1-12.	In vitro paper
Myndru N, Tolokonnikov Y, Orlov L, Nikelburgskiĭ N, Danilyuk G. Black-sea seaweed biomass in rations of lactating cows. Molochnoe i Myasnoe Skotovodstvo. 1985:22-3.	No full text
Nielsen HB, Heiske S. Anaerobic digestion of macroalgae: Methane potentials, pre-treatment, inhibition and co-digestion. Water Sci Technol. 2011;64:1723-9.	Off topic or relevant outcome
Orud I, Homb T. Supplements of seaweed meal for dairy cows. 1. Effect on milk yield. Tidsskrift for det Norske Landbruk. 1964;71:137-44.	No full text
Rey-Crespo F, López-Alonso M, Miranda M. The use of seaweed from the Galician coast as a mineral supplement in organic dairy cattle. Animal. 2014;8:580-6.	Off topic or relevant outcome
Roque BM, Salwen JK, Kinley R, Kebreab E. Inclusion of Asparagopsis armata in lactating dairy cows’ diet reduces enteric methane emission by over 50 percent. J. Clean. Prod. 2019;234:132-8.	Inadequate wash-out period in Latin Square
Satessa GD, Hansen HH, Dhakal R, Nielsen MO, editors. Effects of intact and extracted seaweed products on methane formation during rumen fermentation. Poster session 8th Nordic Seaweed conference, Grenaa, Denmark; 2018.	In vitro paper
Sharma A, Datt C. Effect of red seaweed kappaphycus alvarezii based feed additive on feed intake, nutrient utilization and nitrogen balance in lactating crossbred cows. J Entomol Zoo Stud. 2020;8:487-90.	Off topic or relevant outcome
Singh BK, Chopra RC, Rai SN, Verma MP, Mohanta RK. Effect of feeding seaweed as mineral source on mineral metabolism, blood and milk mineral profile in cows. Proc Natl Acad Sci, India, Sect B Biol Sci. 2016;86:89-95.	Off topic or relevant outcome
Teodoru V, Nicolau GY. Iodine-enriched milk in goiter endemics. Rom J Endocrinol. 1992;30:165-7.	No full text
Van der Spiegel M, Noordam M, Van der Fels‐Klerx H. Safety of novel protein sources (insects, microalgae, seaweed, duckweed, and rapeseed) and legislative aspects for their application in food and feed production. Compreh revfood sci food saf. 2013;12:662-78.	Review
Vanegas CH, Bartlett J. Green energy from marine algae: Biogas production and composition from the anaerobic digestion of Irish seaweed species. Environ technol. 2013;34:2277-83.	Off topic or relevant outcome
Vijn S, Compart DP, Dutta N, Foukis A, Hess M, Hristov AN, et al. Key considerations for the use of seaweed to reduce enteric methane emissions from cattle. Front Vet Sci. 2020;7:597430.	Review
Wullepit N, Hostens M, Ginneberge C, Fievez V, Opsomer G, Fremaut D, et al. Influence of a marine algae supplementation on the oxidative status of plasma in dairy cows during the periparturient period. Prev Vet Med. 2012;103:298-303.	Off topic or relevant outcome
